# Supplementary material for: Gentle Touch Therapy, Pain Relief and Neuroplasticity at Baseline in Fibromyalgia Syndrome: A Randomized, Multicenter Trial with Six-Month Follow-Up
Source: J Clin Med. 2022 Aug 20;11(16):4898. doi: 10.3390/jcm11164898 (PMC9410244; doi:10.3390/jcm11164898)
Supplement: Supplementary file 1 [file jcm-11-04898-s001.zip]

Archive with 1 entries (1 files):
- jcm-1770806-supplementary.pdf
